# Supplementary material for: Practical Preparation of (3S)-Hydroxy-5-Phenylpentanoic Acid: Asymmetric Synthesis of (S)-Daphneolone and (S)-Dihydroyashabushiketol, and Formal Synthesis of (3S,5S)-Yashabushidiol B
Source: Int J Mol Sci. 2025 Feb 10;26(4):1476. doi: 10.3390/ijms26041476 (PMC11854942; doi:10.3390/ijms26041476)
Supplement: Supplementary file 1 [file ijms-26-01476-s001.zip]

Archive with 1 entries (1 files):
- ijms-3382582-supplementary.pdf
